# Supplementary material for: Proteomic, Transcriptomic, Mutational, and Functional Assays Reveal the Involvement of Both THF and PLP Sites at the GmSHMT08 in Resistance to Soybean Cyst Nematode
Source: Int J Mol Sci. 2022 Sep 24;23(19):11278. doi: 10.3390/ijms231911278 (PMC9570156; doi:10.3390/ijms231911278)
Supplement: Supplementary file 1 [file ijms-23-11278-s001.zip]

Archive with 3 entries (3 files):
- Meksem Supplemental Table S1.xlsx
- Meksem Supplemental Table S2.xlsx
- Supplemental Figures S1-S11.pdf
